# Supplementary material for: Ginsenoside Rb1, Compound K and 20(S)-Protopanaxadiol Attenuate High-Fat Diet-Induced Hyperlipidemia in Rats via Modulation of Gut Microbiota and Bile Acid Metabolism
Source: Molecules. 2024 Mar 1;29(5):1108. doi: 10.3390/molecules29051108 (PMC10934602; doi:10.3390/molecules29051108)
Supplement: Supplementary file 1 [file molecules-29-01108-s001.zip]

Archive with 1 entries (1 files):
- molecules-2881478-supplementary.pdf
